# Supplementary material for: Pan-Cancer Analysis of Radiotherapy Benefits and Immune Infiltration in Multiple Human Cancers
Source: Cancers (Basel). 2020 Apr 13;12(4):957. doi: 10.3390/cancers12040957 (PMC7226004; doi:10.3390/cancers12040957)
Supplement: Supplementary file 1 [file cancers-12-00957-s001.zip]

Archive with 2 entries (1 files):
- cancers-750264-supplementary/Supplementary.doc
- cancers-750264-supplementary/
